# Supplementary material for: Probabilistic Learning by Rodent Grid Cells
Source: PLoS Comput Biol. 2016 Oct 28;12(10):e1005165. doi: 10.1371/journal.pcbi.1005165 (PMC5085080; doi:10.1371/journal.pcbi.1005165)
Supplement: S1 Code — Following a learning or recall trials, probabilistic grid cell responses, predictive boundary cell responses, and association maps can be displayed using SIFM_DisplayCellResponse.m. (ZIP) [file pcbi.1005165.s016.zip]

Archive with 17 entries (17 files):
- crosscorrelogram.m
- dist2line.m
- FieldSmooth2.m
- GenRandPath3.m
- GridPhase2GridCode.m
- hexgrid.m
- inpoly.m
- LinearInterp.m
- linesect.m
- LineSectCheck.m
- rot2d.m
- RotateBoundaryCode.m
- SIFM_DisplayCellResponses.m
- SIFM_ProbabilisticLearning.m
- SIFM_ProbabilisticRecall.m
- turnmod.m
- UniformPointsInCircle.m
