# Supplementary material for: Probabilistic Learning by Rodent Grid Cells
Source: PLoS Comput Biol. 2016 Oct 28;12(10):e1005165. doi: 10.1371/journal.pcbi.1005165 (PMC5085080; doi:10.1371/journal.pcbi.1005165)
Supplement: S1 Code — Following a learning or recall trials, probabilistic grid cell responses, predictive boundary cell responses, and association maps can be displayed using SIFM_DisplayCellResponse.m. (ZIP) [file pcbi.1005165.s016.zip › crosscorrelogram.m]

function [rho]=crosscorrelogram(A,B)

%Calculates the crosscorrelogram as per Barry et al (2007) Nat Neurosci
%10(6): 682-684. Useful for emphasizing the tessellating pattern of grid
%fields. Syntax:
%
% [rho]=crosscorrelogram(A,B)
%
% A and B are the rate maps for calculating the crosscorrelogram
% If A=B, rho is the autocorrelogram
% Automatically ignores NaNs in A and B

[n0,m0]=size(A);
[ntest,mtest]=size(B);

XStart1=[(mtest:-1:1) ones(1,m0-1)];
XEnd1=[repmat(mtest,1,m0) ((mtest-1):-1:1)];
XStart2=[ones(1,mtest) (2:m0)];
XEnd2=[(1:m0) repmat(m0,1,mtest-1)];

YStart1=[ntest:-1:1 ones(1,n0-1)];
YEnd1=[repmat(ntest,1,n0) ((ntest-1):-1:1)];
YStart2=[ones(1,ntest) 2:n0];
YEnd2=[1:n0 repmat(n0,1,ntest-1)];

rho=zeros(length(YStart1),length(XStart1));
Bsq=B.^2;
Asq=A.^2;
for ii=1:length(XStart1)
    for jj=1:length(YStart1)

        g1_0=B(YStart1(jj):YEnd1(jj),XStart1(ii):XEnd1(ii));
        g2_0=A(YStart2(jj):YEnd2(jj),XStart2(ii):XEnd2(ii));
        g1sq_0=Bsq(YStart1(jj):YEnd1(jj),XStart1(ii):XEnd1(ii));
        g2sq_0=Asq(YStart2(jj):YEnd2(jj),XStart2(ii):XEnd2(ii));    
        
        qnum=find(~isnan(g1_0) & ~isnan(g2_0)); %Ignore NaN's
        
        g1=g1_0(qnum);
        g2=g2_0(qnum);
        g1sq=g1sq_0(qnum);
        g2sq=g2sq_0(qnum);
        
        npt=numel(g1);
        v1=npt*sum(sum(g1.*g2))-sum(sum(g1))*sum(sum(g2));
        v2=sqrt(npt*sum(sum(g1sq))-sum(sum(g1))^2)*sqrt(npt*sum(sum(g2sq))-sum(sum(g2))^2);
        
        rho(jj,ii)=v1/v2;
    end
end
