# Supplementary material for: Probabilistic Learning by Rodent Grid Cells
Source: PLoS Comput Biol. 2016 Oct 28;12(10):e1005165. doi: 10.1371/journal.pcbi.1005165 (PMC5085080; doi:10.1371/journal.pcbi.1005165)
Supplement: S1 Code — Following a learning or recall trials, probabilistic grid cell responses, predictive boundary cell responses, and association maps can be displayed using SIFM_DisplayCellResponse.m. (ZIP) [file pcbi.1005165.s016.zip › dist2line.m]

function [dist,angle,xc,yc]=dist2line(x,y,xl,yl)

%Function to find the nearest point along a line segment from some
%reference positions. Syntax:
%
%[dist,angle,xc,yc]=dist2line(x,y,xl,yl)
%
%(x,y) are the reference points
%(xl,yl) are the vector coordinates of the line segment
%(xc,yc) = closest points
%dist = distance between (x,y) and (xc,yc)
%angle = signed angle away from perpendicular to the line segment (extended if
%necessary)

[th1,r1]=cart2pol(x-xl(1),y-yl(1)); %Vector to segment end point 1
[th2,r2]=cart2pol(xl(2)-xl(1),yl(2)-yl(1)); %Line segment

t=r1.*cos(abs(th2-th1));

%Default: Closest point is within the line segment 
xc=xl(1)+t.*cos(th2); yc=yl(1)+t.*sin(th2);

%Closest point is end point 1
q2=t<0; xc(q2)=xl(1); yc(q2)=yl(1);

%Closest point is end point 2
q3=t>r2; xc(q3)=xl(2); yc(q3)=yl(2);

[th3,dist]=cart2pol(x-xc,y-yc); %Vector to closest point
dth=turnmod(th3-th2,'');
angle=sign(dth).*(abs(dth)-pi/2);


    
    
    
    
