# Supplementary material for: Probabilistic Learning by Rodent Grid Cells
Source: PLoS Comput Biol. 2016 Oct 28;12(10):e1005165. doi: 10.1371/journal.pcbi.1005165 (PMC5085080; doi:10.1371/journal.pcbi.1005165)
Supplement: S1 Code — Following a learning or recall trials, probabilistic grid cell responses, predictive boundary cell responses, and association maps can be displayed using SIFM_DisplayCellResponse.m. (ZIP) [file pcbi.1005165.s016.zip › FieldSmooth2.m]

function fsmth = FieldSmooth2(xv,yv,fv,xbin,ybin,sd,rmax)

%Function to generate smoothed firing field using activity data (not spike
%times) using a Gaussian kernel. Syntax:
%
%fsmth = FieldSmooth2(xv,yv,fv,xbin,ybin,sd,rmax)
%
%fsmth = smoothed rate map
%{xmat,ymat} = coordinate matrices of fsmth
%{xv,yv} = position vectors of path
%fv = activity vector (same size as xv)
%{xbin,ybin} = vectors of margin bin centers
%sd = standard deviation of Gaussian density kernel
%rmax = maximum radius from bin center to allow neighbourhood path positions to
%contribute to each bin

rmaxsq=rmax^2;
k=-.5/sd^2;
fsmth=NaN(numel(ybin),numel(xbin));

ii=1;
for xx=xbin
    dxsq=(xv-xx).^2;
    jj=1;
    for yy=ybin
        rsq=dxsq+(yv-yy).^2;
        qin=rsq<rmaxsq;
        w=exp(k*rsq(qin));
        w=w/sum(w);
        if sum(qin)>0
            fsmth(jj,ii)=w*fv(qin)';
        end
        jj=jj+1;
    end
    ii=ii+1;
end

end
