# Supplementary material for: Probabilistic Learning by Rodent Grid Cells
Source: PLoS Comput Biol. 2016 Oct 28;12(10):e1005165. doi: 10.1371/journal.pcbi.1005165 (PMC5085080; doi:10.1371/journal.pcbi.1005165)
Supplement: S1 Code — Following a learning or recall trials, probabilistic grid cell responses, predictive boundary cell responses, and association maps can be displayed using SIFM_DisplayCellResponse.m. (ZIP) [file pcbi.1005165.s016.zip › GenRandPath3.m]

function PathPose = GenRandPath3(sn, muL, sdl, sdpath, InitPose, TrajType, trainbox_x, trainbox_y)

%Function to generate random path in any polygonal arena. Syntax:
%
%PathPose = GenRandPath3(sn, muL, sdl, sdpath, InitPose, TrajType, trainbox_x, trainbox_y)
%
%Inputs:
% sn = no. of steps
% muL = mean step length
% sdl= SD of step length
% sdpath = SD of true turns
% InitPose = [x0; y0; th0]
% TrajType = 1, 2, or 3
%   1) monophasic -> thigmotaxis in convex arenas
%   2) biphasic I -> roughly homogeneous coverage in most arenas (needs
%   boundary normal)
%   3) biphasic II -> full arena coverage (no boundary normal)
% {trainbox_x, trainbox_y} = polygonal arena which the path cannot cross
%
%Outputs:
% PathPose = [3 x sn+1] matrix consisting of [x; y; \theta]

PathPose=zeros(3,sn+1);

%Initialize
x=InitPose(1); y=InitPose(2); a=InitPose(3);
PathPose(:,1)=[x y a]';
        
for s=1:sn
    
    %**************************
    %Random trajectory model
    atemp=a+sdpath*randn;
    L=muL+sdl*randn;
    xtemp=x+L*cos(atemp);
    ytemp=y+L*sin(atemp);
    ll=1;
    while isempty(inpoly(xtemp,ytemp,trainbox_x,trainbox_y)) %Boundary contact
        switch TrajType
            case 1
                %atemp=atemp+sdpath*randn;
                atemp=atemp+sdpath*1.1^(ll-1)*randn;
            case 2
                if rand>.1
                    atemp=atemp+sdpath*1.1^(ll-1)*randn;
                else %Turn towards arena center
                    [thtemp,~]=cart2pol(xtemp,ytemp);
                    atemp=thtemp+pi+sdpath*randn;
                end
                
            case 3
                if rand>.5 %Standard turns
                    atemp=atemp+sdpath*1.1^(ll-1)*randn;
                else %Large turns
                    atemp=atemp+5*sdpath*1.1^(ll-1)*randn;
                end
        end
        xtemp=x+L*cos(atemp);
        ytemp=y+L*sin(atemp);
        ll=ll+1;
    end
    
    %*************************
    %True pose update
    x=xtemp;  y=ytemp;  a=atemp;
    PathPose(:,s+1)=[x y a]';
    
end

end
