# Supplementary material for: Probabilistic Learning by Rodent Grid Cells
Source: PLoS Comput Biol. 2016 Oct 28;12(10):e1005165. doi: 10.1371/journal.pcbi.1005165 (PMC5085080; doi:10.1371/journal.pcbi.1005165)
Supplement: S1 Code — Following a learning or recall trials, probabilistic grid cell responses, predictive boundary cell responses, and association maps can be displayed using SIFM_DisplayCellResponse.m. (ZIP) [file pcbi.1005165.s016.zip › GridPhase2GridCode.m]

function f = GridPhase2GridCode(xy,GridBasis,d0,GridScale)
%Function to convert (x,y) phase into ideal (cosinusoidal) grid cell response. 
%Simplified oscillatory interference model, approximating the envelope oscillation as a cosine. 
%Syntax:
%
% f = GridPhase2GridCode(xy,GridBasis,d0,GridScale)
%
% xy = [n x 2] matrix of the n cumulative phase (x,y) to convert to grid codes
% GridBasis = {ngrids} cell array, each a [2 by m] matrix of unit basis
% vectors of a particular grid scale
% d0 = [ngrids x m] matrix of phase offsets along each basis vector and
% grid scale
% GridScale = [ngrids x m] matrix of the grid scales along each of ngrids grid's m basis
% vectors
%
% f = product of Cos((xy*GridBasis - d0)/GridScale * 2pi), linearly mapped to [0 1]

mcn=size(xy,1);
ngrids=size(GridScale,1);
f=zeros(mcn,ngrids);

for jj=1:ngrids
    dtemp=xy*GridBasis{jj};        
    fcos=.5*(cos((dtemp-repmat(d0(jj,:),mcn,1))./repmat(GridScale(jj,:),mcn,1)*2*pi)+1);
    f(:,jj)=prod(fcos,2);    
end

end
