# Supplementary material for: Probabilistic Learning by Rodent Grid Cells
Source: PLoS Comput Biol. 2016 Oct 28;12(10):e1005165. doi: 10.1371/journal.pcbi.1005165 (PMC5085080; doi:10.1371/journal.pcbi.1005165)
Supplement: S1 Code — Following a learning or recall trials, probabilistic grid cell responses, predictive boundary cell responses, and association maps can be displayed using SIFM_DisplayCellResponse.m. (ZIP) [file pcbi.1005165.s016.zip › hexgrid.m]

function [gx,gy]=hexgrid(r,gr,dth,dx,dy)

%Function to generate a triangular (hexagonal) grid tessellation. Syntax:
%
% [gx,gy]=hexgrid(r,gr,dth,dx,dy)
%
% {gx, gy} = vectors of grid vertices
% r = radius of circular disc
% gr = grid spacing
% (dx,dy,dth) = grid phase

gxr=gr:gr:(2*(r+gr));
gx=[fliplr(-gxr) 0 gxr];
gy=sqrt(3)*gx;
[gxmat1,gymat1]=meshgrid(gx,gy);
gxmat2=gxmat1+gr/2;
gymat2=gymat1+gr*sqrt(3)/2;

gxv=[reshape(gxmat1,1,numel(gxmat1)) reshape(gxmat2,1,numel(gxmat2))];
gyv=[reshape(gymat1,1,numel(gymat1)) reshape(gymat2,1,numel(gymat2))];

[th,rad]=cart2pol(gxv,gyv);
[gxv,gyv]=pol2cart(th+dth,rad);

gx0=gxv+dx;
gy0=gyv+dy;

q=gx0.^2+gy0.^2<r^2;
gx=gx0(q);
gy=gy0(q);
