# Supplementary material for: Probabilistic Learning by Rodent Grid Cells
Source: PLoS Comput Biol. 2016 Oct 28;12(10):e1005165. doi: 10.1371/journal.pcbi.1005165 (PMC5085080; doi:10.1371/journal.pcbi.1005165)
Supplement: S1 Code — Following a learning or recall trials, probabilistic grid cell responses, predictive boundary cell responses, and association maps can be displayed using SIFM_DisplayCellResponse.m. (ZIP) [file pcbi.1005165.s016.zip › inpoly.m]

function inside_index=inpoly(x,y,px,py)

%Determines which points defined by (x,y) are inside the polygon
%defined by (px,py). Returns the index vector for (x,y). Syntax:
%
%[inside_index]=inpoly(x,y,px,py)
%
%Accepts x,y,px,py as row vectors

%Algorithm: each turn angle is formed by a polygon vertex, the test point,
%and the next polygon vetex, in the order they appear in the polygon. The
%sum of the turn angles equals 0 if test point is outside, +/- 2pi
%otherwise.

if px(end)~=px(1) || py(end)~=py(1)
    px=[px px(1)];
    py=[py py(1)];
end

lx=length(x); lp=length(px);

xmat=repmat(x,lp,1);
ymat=repmat(y,lp,1);
pxmat=repmat(px',1,lx);
pymat=repmat(py',1,lx);

verth=atan2(pymat-ymat,pxmat-xmat);

dverth=diff([verth; verth(1,:)],1,1);

q=find(abs(dverth)>pi);

dverth(q)=sign(dverth(q)).*(abs(dverth(q))-2*pi);

inside_index=find(abs(sum(dverth,1))>pi);
