# Supplementary material for: Probabilistic Learning by Rodent Grid Cells
Source: PLoS Comput Biol. 2016 Oct 28;12(10):e1005165. doi: 10.1371/journal.pcbi.1005165 (PMC5085080; doi:10.1371/journal.pcbi.1005165)
Supplement: S1 Code — Following a learning or recall trials, probabilistic grid cell responses, predictive boundary cell responses, and association maps can be displayed using SIFM_DisplayCellResponse.m. (ZIP) [file pcbi.1005165.s016.zip › LinearInterp.m]

function [fint,s] = LinearInterp(f,n,DataType)

%Function to linearly interpolate linear or circular data (no smoothing). Syntax:
%
% [fint,s] = LinearInterp(f,n,DataType)
%
% fint = interpolated data
% s = size of fint
% f = original data matrix (to interpolate along elements in columns)
% n = no. of points to interpolate (including original)
% DataType: 1) linear 2) circular

s0=size(f);
s(1)=(s0(1)-1)*n+1;
s(2)=s0(2);
fint=zeros(s);
switch DataType
    case 1 %Linear data
        df=diff(f)/n;
        for kk=1:s0(2) %Each column of data            
            for ii=1:n
                fint(ii:n:(s(1)-1),kk)=f(1:end-1,kk)+(ii-1)*df(1:end,kk);
            end
        end
    case 2 %Circular data
        df=turnmod(diff(f)/n);
        for kk=1:s0(2) %Each column of data            
            for ii=1:n
                fint(ii:n:(s(1)-1),kk)=f(1:end-1,kk)+(ii-1)*df(1:end,kk);
            end
        end
end

fint(end,:)=f(end,:);

end
