# Supplementary material for: Probabilistic Learning by Rodent Grid Cells
Source: PLoS Comput Biol. 2016 Oct 28;12(10):e1005165. doi: 10.1371/journal.pcbi.1005165 (PMC5085080; doi:10.1371/journal.pcbi.1005165)
Supplement: S1 Code — Following a learning or recall trials, probabilistic grid cell responses, predictive boundary cell responses, and association maps can be displayed using SIFM_DisplayCellResponse.m. (ZIP) [file pcbi.1005165.s016.zip › linesect.m]

function [x,y]=linesect(th1,x1,y1,th2,x2,y2)

%Finds the intersection of two nonparallel (infinite) lines in 2-D space. Syntax:
%
%[x,y]=linesect(th1,x1,y1,th2,x2,y2)
%
%(x1,y1,th1) = position and direction defining line 1
%(x2,y2,th2) = position and direction defining line 2

m1=tan(th1);
k1=y1-m1*x1;
m2=tan(th2);
k2=y2-m2*x2;
gradmax=1e10; %Close to vertical

if abs(m1)<gradmax && abs(m2)<gradmax
    if abs(m1)>1/gradmax || abs(m2)>1/gradmax
        w=[-m1 1; -m2 1]\[k1;k2];
        x=w(1); y=w(2);
    else
        y=(y1+y2)/2;
        x=inf;
    end    
elseif abs(m1)>gradmax && abs(m2)<=gradmax
    x=x1;
    y=m2*x+k2;
elseif abs(m1)<=gradmax &&abs(m2)>gradmax
    x=x2;
    y=m1*x+k1;
else
    x=(x1+x2)/2;
    y=inf;
end

end
    
    
