# Supplementary material for: Probabilistic Learning by Rodent Grid Cells
Source: PLoS Comput Biol. 2016 Oct 28;12(10):e1005165. doi: 10.1371/journal.pcbi.1005165 (PMC5085080; doi:10.1371/journal.pcbi.1005165)
Supplement: S1 Code — Following a learning or recall trials, probabilistic grid cell responses, predictive boundary cell responses, and association maps can be displayed using SIFM_DisplayCellResponse.m. (ZIP) [file pcbi.1005165.s016.zip › LineSectCheck.m]

function [qint,xint,yint]=LineSectCheck(x1,y1,x2,y2,tol)

%Function to determine if a group of 2D line segments intersect with a
%reference line segment. Syntax:
%
% [qint,xint,yint]=LineSectCheck(x1,y1,x2,y2,tol)
%
% x1, y1 are [2 x n] matrices defining the Cartesian coordinates of n line
% segments
% x2, y2 are [1 x 2] vectors defines the reference line segment
% tol is the minimum tolerance to check for intersection (around 1e-10 seems
%good)
% qint is the logical index vector of intersections (if any)
% xint, yint are the points of intersection (if any)

[~,nc]=size(x1);
th1=atan2(diff(y1,1,1),diff(x1,1,1));
th2=atan2(diff(y2),diff(x2));
qint=zeros(1,nc);
xtemp=qint;
ytemp=qint;

for ii=1:nc        
        [x,y]=linesect(th1(ii),x1(1,ii),y1(1,ii),th2,x2(1),y2(1));
        minx=max(min(x1(:,ii)),min(x2))-tol;
        maxx=min(max(x1(:,ii)),max(x2))+tol;
        miny=max(min(y1(:,ii)),min(y2))-tol;
        maxy=min(max(y1(:,ii)),max(y2))+tol;
        
        if x>=minx && x<=maxx && y>=miny && y<=maxy
            xtemp(ii)=x;
            ytemp(ii)=y;
            qint(ii)=true;
            
        else
            qint(ii)=false;
        end

end
qint=logical(qint);
if sum(qint)>0
    xint=xtemp(qint);
    yint=ytemp(qint);
else
    xint=NaN;
    yint=NaN;
end
