# Supplementary material for: Probabilistic Learning by Rodent Grid Cells
Source: PLoS Comput Biol. 2016 Oct 28;12(10):e1005165. doi: 10.1371/journal.pcbi.1005165 (PMC5085080; doi:10.1371/journal.pcbi.1005165)
Supplement: S1 Code — Following a learning or recall trials, probabilistic grid cell responses, predictive boundary cell responses, and association maps can be displayed using SIFM_DisplayCellResponse.m. (ZIP) [file pcbi.1005165.s016.zip › rot2d.m]

function [zrot]=rot2d(z,th)

%Function to rotate 2D coordinates around the origin. Sytnax:
%
% [zrot]=rot2d(z,th)
%
% z = [2 x n] matrix of 2D coordinates
% th = rotation angle (rad)
% zrot = [2 x n] matrix of rotated 2D coordinates

rotm=[cos(th) -sin(th); sin(th) cos(th)];

zrot=rotm*z;
