# Supplementary material for: Probabilistic Learning by Rodent Grid Cells
Source: PLoS Comput Biol. 2016 Oct 28;12(10):e1005165. doi: 10.1371/journal.pcbi.1005165 (PMC5085080; doi:10.1371/journal.pcbi.1005165)
Supplement: S1 Code — Following a learning or recall trials, probabilistic grid cell responses, predictive boundary cell responses, and association maps can be displayed using SIFM_DisplayCellResponse.m. (ZIP) [file pcbi.1005165.s016.zip › RotateBoundaryCode.m]

function RotatedBoundaryCode=RotateBoundaryCode(OriginalBoundaryCode,dtheta,theta)

%Rotates boundary code by a predefined angle, using linear interpolation. Syntax:
%
%RotatedBoundaryCode=RotateBoundaryCode(OriginalBoundaryCode,dtheta,theta)
%
% OriginalBoundaryCode = [m x n] activity matrix of m distances and n directions 
% corresponding to the tunings of (m x n) boundary cells
% dtheta = angular increment along each row
% theta = rotation angle

ndir=size(OriginalBoundaryCode,2);
nshift=-turnmod(theta)/dtheta;
amap=repmat(OriginalBoundaryCode,1,3); %Augmented

wmin=ceil(nshift)-nshift;

RotatedBoundaryCode=amap(:,ndir+(1:ndir)+floor(nshift))*wmin+amap(:,ndir+(1:ndir)+ceil(nshift))*(1-wmin);

end
