# Supplementary material for: Probabilistic Learning by Rodent Grid Cells
Source: PLoS Comput Biol. 2016 Oct 28;12(10):e1005165. doi: 10.1371/journal.pcbi.1005165 (PMC5085080; doi:10.1371/journal.pcbi.1005165)
Supplement: S1 Code — Following a learning or recall trials, probabilistic grid cell responses, predictive boundary cell responses, and association maps can be displayed using SIFM_DisplayCellResponse.m. (ZIP) [file pcbi.1005165.s016.zip › SIFM_DisplayCellResponses.m]

%SIFM_DisplayCellResponses.m
%Spatial information fusion model
%Cheung (2016) PLoS Computational Biology
%Display figures using outputs from probabilistic learning 
%(SIFM_ProbabilisticLearning.m) or probabilistic recall
%(SIFM_ProbabilisticRecall.m).


clear;
rng('shuffle');


%*** Figure 1 parameters ***
set(0,'defaultAxesFontName', 'Helvetica');
set(0,'defaultTextFontName', 'Helvetica');
set(0,'defaultFigureColormap', jet);


%Figure dimensions (cm)
figwidth=17.5;
figheight=19.75;
axscale=[figwidth figheight figwidth figheight];

h=figure(1); clf; hold on; axis off;
pv=get(h,'PaperPosition');

set(h,'units','centimeters','pos',[0 0 figwidth figheight]);
k=figwidth/figheight;
axes('Position',[0 0 1 1]); axis off;

xpanel=1.2; ypanel=1.2;
xgap=1.3;
ygap=1.3;

yshift1=7;
yshift2=7.75;

fs=[10 10 8 8];

PanLabs='ABC';

%Rate map analysis parameters
dxbin=2.5; dybin=2.5; dabin=pi/30;
xbin=-50+dxbin/2:dxbin:50-dxbin/2;
ybin=-50+dybin/2:dybin:50-dybin/2;
abin=dabin:dabin:2*pi;
acxbin=(-(numel(xbin)-1):(numel(xbin)-1))*dxbin;
acybin=(-(numel(ybin)-1):(numel(ybin)-1))*dybin;
    
[xmat,ymat]=meshgrid(xbin,ybin);
fmNaN=NaN(numel(ybin),numel(xbin));


%*** Load SIFM data ***
%fload='SIFM_LearningData'; 
fload='SIFM_RecallData'; 

eval(['load ' fload ' SIFMin SIFMout;']);

NumBC=SIFMin.NumBC; 
BCTuneDist=SIFMin.BCTuneDist; BCTuneDir=SIFMin.BCTuneDir; 
BVrv=reshape(BCTuneDist,1,NumBC);
nBCTuneDir0=SIFMin.nBCTuneDir0; nBCTuneDist0=SIFMin.nBCTuneDist0;
BVsda=SIFMin.BVsda; BVsdr=SIFMin.BVsdr;
gx=SIFMin.gx; gy=SIFMin.gy;
NumGridCodesStored=SIFMin.NumGridCodesStored;
ShowGridCodeNum=10; %The stored grid code to display (<=NumGridCodesStored)

xv=SIFMout.xv; yv=SIFMout.yv;
GridCodePhaseXStored=SIFMout.GridCodePhaseXStored; GridCodePhaseYStored=SIFMout.GridCodePhaseYStored; GridCodeHeadingStored=SIFMout.GridCodeHeadingStored;

BoundCycPerStep=SIFMin.BoundCycPerStep;
xv=xv(1:BoundCycPerStep:end);
yv=yv(1:BoundCycPerStep:end);

sn=numel(xv)-1;

PredictiveBoundaryCellResponse=[];
for s=1:sn
    PredictiveBoundaryCellResponse(s,:)=reshape(SIFMout.MeanPredBCResponsev{s},1,NumBC);
end

%*** Linearly interpolate true positions ***
xv_interp=LinearInterp(xv(2:end)',10,1)';
yv_interp=LinearInterp(yv(2:end)',10,1)';
smax=numel(xv_interp);

%*** Linearly interpolate grid phase ***
GridCodePhaseX_interp=LinearInterp(GridCodePhaseXStored,10,1);
GridCodePhaseY_interp=LinearInterp(GridCodePhaseYStored,10,1);

%*** Mapping stored grid phase to grid cell response ***
NumGridScaleModules=SIFMin.NumGridScaleModules;
NumGridVectorialBasis=SIFMin.NumGridVectorialBasis;
gu=SIFMin.gu;
d0=SIFMin.d0;
GridScale=SIFMin.GridScale;

%Convert interpolated grid phases into grid responses using the same oscailltory model
%as probabilistic learning and recall.
GridCellResponse = GridPhase2GridCode([GridCodePhaseX_interp(1:smax,ShowGridCodeNum) GridCodePhaseY_interp(1:smax,ShowGridCodeNum)],gu,d0,GridScale);

for ii=1:NumGridScaleModules
    %True path + inhomogeneous Poisson process spikes
    axes('Position',[0.5+(ii-1)*2 figheight-2.25 1.8 1.8]./axscale); axis off; axis equal; hold on;
    plot(xv_interp,yv_interp,'-','color',.7*[1 1 1]);
    qspike=find(GridCellResponse(:,ii)>2*rand(size(GridCellResponse(:,ii))));
    plot3(xv_interp(qspike),yv_interp(qspike),ones(size(qspike)),'r.','MarkerSize',2);
    plot(SIFMin.px,SIFMin.py,'k-');
    
    %Rate maps
    axes('Position',[0.5+(ii-1)*2 figheight-4.25 1.8 1.8]./axscale); axis off; axis equal; hold on;
    fm = FieldSmooth2(xv_interp,yv_interp,GridCellResponse(:,ii)',xbin,ybin,2.5,5);    
    pcolor(xbin,ybin,fm); shading flat; caxis([0 1]); colormap;
    
    %Autocorrelograms
    axes('Position',[0.5+(ii-1)*2 figheight-6.25 1.8 1.8]./axscale); axis off; axis equal; hold on;    
    cg=crosscorrelogram(fm,fm);
    pcolor(acxbin,acybin,cg);
    shading interp; caxis([-1 1]);
end
axes('Position',[0 figheight-.15 .25 .25]./axscale); axis off; axis equal; hold on;    
text(0,0,PanLabs(1),'FontSize',fs(1),'FontWeight','bold');
axes('Position',[.5 figheight-.25 .25 .25]./axscale); axis off; axis equal; hold on;    
text(0,0,'Grid cells','FontSize',8);

%Legends
axes('Position',[figwidth-1 figheight-2.25 .5 1.8]./axscale); axis off; axis equal; hold on;    
plot([0 0],[-50 50],'k-','LineWidth',2);
text(10,0,'1 m','FontSize',8);

[xcol,ycol]=meshgrid(-5:5:5,-50:50);
ccol=ycol/100+50;

axes('Position',[figwidth-1 figheight-4.05 .5 1.4]./axscale); axis off; axis equal; hold on;    
pcolor(xcol,ycol,ccol); shading interp;
text(15,50,'1','FontSize',8); 
text(15,-50,'0','FontSize',8);

axes('Position',[figwidth-1 figheight-6.05 .5 1.4]./axscale); axis off; axis equal; hold on;    
pcolor(xcol,ycol,ccol); shading interp;
text(15,50,'1','FontSize',8); 
text(15,-50,'-1','FontSize',8);

axes('Position',[figwidth-2 figheight-yshift2-5 xpanel .25]./axscale); axis off; axis equal; hold on;    
pcolor(ycol,xcol,ccol); shading interp;
text(55,0,'Max','FontSize',8,'HorizontalAlignment','Left'); 
text(-55,0,'0','FontSize',8,'HorizontalAlignment','Right');

%Linearly interpolate predictive boundary cell response time series
for jj=1:NumBC
    PredBoundaryCellResponse_interp{jj}=LinearInterp(PredictiveBoundaryCellResponse(:,jj),10,1);
end

%Show smoothed predictive boundary cell responses
for cc=1:nBCTuneDir0
    for rr=2:2:nBCTuneDist0-3
        qbc=sub2ind([nBCTuneDist0 nBCTuneDir0],rr,cc);
        singlePredBCResponse = FieldSmooth2(xv_interp,yv_interp,PredBoundaryCellResponse_interp{qbc}',xbin,ybin,2.5,5);
        if rr>8
            axes('Position',[1.9+(cc-1)*xgap figheight-yshift2-ygap*rr/2 xpanel ypanel]./axscale); axis off; axis equal; hold on;    
        else
            axes('Position',[1.9+(cc-1)*xgap figheight-yshift1-ygap*rr/2 xpanel ypanel]./axscale); axis off; axis equal; hold on; 
        end
        
        pcolor(xbin,ybin,singlePredBCResponse); shading flat;    
        axis equal; axis off; caxis([0 max(max(singlePredBCResponse))]);
    
    end
end

%Show boundary cell direction tunings
amax=erfinv(.95)*sqrt(2)*SIFMin.BVsda; %95% CI
avtemp=-amax:pi/180:amax;
arcx=[2*cos(avtemp) 0];
arcy=[2*sin(avtemp) 0];
xtri=[0 -.2 -.2]; ytri=[0 .2 -.2];
for cc=1:nBCTuneDir0
    axes('Position',[1.9+(cc-1)*xgap .25 xpanel ypanel]./axscale); axis off; axis equal; hold on; 
    atemp=BCTuneDir(1,cc);
    
    %95% CI
    zrot=rot2d([arcx; arcy],atemp);
    patch(-cos(atemp)+zrot(1,:),-sin(atemp)+zrot(2,:),'b','EdgeColor','none','FaceAlpha',.3);
    
    %Peak tuning direction
    zrot=rot2d([xtri; ytri],atemp);
    plot(cos(atemp)*[-1 1],sin(atemp)*[-1 1],'b-');
    patch(cos(atemp)+zrot(1,:),sin(atemp)+zrot(2,:),'b');
    axis(1.2*[-1 1 -1 1]);
end

%Indicate short-range boundary cell distance tunings
BVrshort=SIFMin.BCTuneDist(1:9,1);
sdrshort=SIFMin.BVsdr(1:9);
rvshort=0:.1:10;
for rr=2:2:8
    ax=axes('Position',[0.15 figheight-yshift1+.1-ygap*rr/2 1.6 1]./axscale); axis off; hold on;    
    for ii=1:numel(BVrshort)
        f=exp(-.5*(rvshort-BVrshort(ii)).^2/sdrshort(ii)^2);
        if ii==rr
            patch([0 rvshort 10],[0 f 0],'c','EdgeColor','none','FaceAlpha',.5);
            plot(rvshort,f,'-','color',[0 .7 .7]);
        else
            plot(rvshort,f,'k-');
        end
    end
    plot([0 0 10],[1 0 0],'k-')
    plot([7 7],[0 1],'r-');
    set(ax,'FontSize',8,'YTick',[]);

end

%Indicate long-range boundary cell distance tunings
BVrlong=SIFMin.BCTuneDist(10:end,1);
sdrlong=SIFMin.BVsdr(10:end);
rvlong=0:1:200;
for rr=2:2:8
    ax=axes('Position',[0.15 figheight-yshift2+.1-ygap*(8+rr)/2 1.6 1]./axscale); axis off; hold on;    
    
    for ii=1:numel(BVrlong)
        f=exp(-.5*(rvlong-BVrlong(ii)).^2/sdrlong(ii)^2);
        if ii==rr
            patch([0 rvlong 200],[0 f 0],'c','EdgeColor','none','FaceAlpha',.5);
            plot(rvlong,f,'-','color',[0 .7 .7]);
            
        else
            plot(rvlong,f,'k-');
        end
    end
    plot([0 0 200],[1 0 0],'k-')
    plot([7 7],[0 1],'r-');
    set(ax,'FontSize',8,'YTick',[]);

end

axes('Position',[0 figheight-yshift1+.25 .25 .25]./axscale); axis off; axis equal; hold on;    
text(0,0,PanLabs(2),'FontSize',fs(1),'FontWeight','bold');
axes('Position',[.5 figheight-yshift1+.2 .25 .25]./axscale); axis off; axis equal; hold on;    
text(0,0,'Short-range boundary cells','FontSize',8);
axes('Position',[1 figheight-yshift1-5.3 .25 .25]./axscale); axis off; axis equal; hold on;    
text(0,0,'10 cm','FontSize',8,'HorizontalAlignment','center');


axes('Position',[0 figheight-yshift2-4.95 .25 .25]./axscale); axis off; axis equal; hold on;    
text(0,0,PanLabs(3),'FontSize',fs(1),'FontWeight','bold');
axes('Position',[.5 figheight-yshift2-5 .25 .25]./axscale); axis off; axis equal; hold on;    
text(0,0,'Long-range boundary cells','FontSize',8);
axes('Position',[1 figheight-yshift2-10.5 .25 .25]./axscale); axis off; axis equal; hold on;    
text(0,0,'2 m','FontSize',8,'HorizontalAlignment','center');


%% ***************************************
% Figure 2 - show average association maps
% Combined association map (pooled over all boundary cells)
% Weights to short-range boundary cells
% Weights to long-range boundary cells
% Magnified association map (combined)

figwidth=10;
figheight=10;
axscale=[figwidth figheight figwidth figheight];

h=figure(2); clf; hold on; axis off;
pv=get(h,'PaperPosition');

set(h,'units','centimeters','pos',[0 0 figwidth figheight]);
k=figwidth/figheight;
axes('Position',[0 0 1 1]); axis off;

nBCd_Short0=9; %No. short-range boundary cell tuning distances
iBCshort=find(SIFMin.BVrv<=SIFMin.BCTuneDist(nBCd_Short0,1));
iBClong=find(SIFMin.BVrv>SIFMin.BCTuneDist(nBCd_Short0,1));

b1=[-20 0 0 20]; %Submap box [x1 x2 y1 y2]

%Patch object preparation
pxmap=zeros(6,SIFMin.lgdisp);
pymap=pxmap;
for ii=1:SIFMin.lgdisp
    pxmap(:,ii)=SIFMin.gxvor{ii};
    pymap(:,ii)=SIFMin.gyvor{ii};
end

%Combined association map
MeanAssociationMap=mean(SIFMout.AssociationMapWmean(SIFMin.qgdisp,:),2);
wmax=max(MeanAssociationMap); %Max association weight

%Short-range boundary cells
MeanAssociationMap_Short=mean(SIFMout.AssociationMapWmean(SIFMin.qgdisp,iBCshort),2);
wmax_short=max(MeanAssociationMap_Short);
    
%Long-range boundary cells
MeanAssociationMap_Long=mean(SIFMout.AssociationMapWmean(SIFMin.qgdisp,iBClong),2);
wmax_long=max(MeanAssociationMap_Long);

%Combined
axes('Position',[.25 figheight-4.9 4.5 4.5]./axscale); axis off; axis equal; hold on;    
pcmap=reshape(MeanAssociationMap*ones(1,3)/wmax,1,SIFMin.lgdisp,3);
patch(pxmap,pymap,pcmap,'EdgeColor','none');
plot(b1([1 2 2 1 1]),b1([3 3 4 4 3]),'r-');

%Weights to short-range predictive boundary cells
axes('Position',[5.25 figheight-4.9 4.5 4.5]./axscale); axis off; axis equal; hold on;    
pcmap=reshape(MeanAssociationMap_Short*ones(1,3)/wmax_short,1,SIFMin.lgdisp,3);
patch(pxmap,pymap,pcmap,'EdgeColor','none');

%Weights to long-range predictive boundary cells
axes('Position',[.25 figheight-9.9 4.5 4.5]./axscale); axis off; axis equal; hold on;    
pcmap=reshape(MeanAssociationMap_Long*ones(1,3)/wmax_long,1,SIFMin.lgdisp,3);
patch(pxmap,pymap,pcmap,'EdgeColor','none');
axis equal; axis off;

%Association submap (combined)
qgdisp=SIFMin.qgdisp;
bx=5; %Extra boundary gap to look for map pose
qgdisp1=find(SIFMin.gx(qgdisp)>b1(1)-bx & SIFMin.gx(qgdisp)<b1(2)+bx & SIFMin.gy(qgdisp)>b1(3)-bx & SIFMin.gy(qgdisp)<b1(4)+bx);
lgdisp1=numel(qgdisp1);
axes('Position',[5.25 figheight-9.9 4.5 4.5]./axscale); axis off; axis equal; hold on;    
for ii=1:lgdisp1
    patch(SIFMin.gxvor{qgdisp1(ii)},SIFMin.gyvor{qgdisp1(ii)},MeanAssociationMap(qgdisp1(ii))/wmax*[1 1 1],'EdgeAlpha',0);
end
plot(b1([1 2 2 1 1]),b1([3 3 4 4 3]),'r-','LineWidth',2);
xlim(b1(1:2)); ylim(b1(3:4));

axes('Position',[.25 figheight-.2 4.5 .25]./axscale); axis off; axis equal; hold on;    
text(0,0,'Combined','FontSize',fs(2),'HorizontalAlignment','center');
axes('Position',[5.25 figheight-.2 4.5 .25]./axscale); axis off; axis equal; hold on;    
text(0,0,'Short-range','FontSize',fs(2),'HorizontalAlignment','center');
axes('Position',[.25 figheight-5.2 4.5 .25]./axscale); axis off; axis equal; hold on;    
text(0,0,'Long-range','FontSize',fs(2),'HorizontalAlignment','center');
axes('Position',[5.25 figheight-5.2 4.5 .25]./axscale); axis off; axis equal; hold on;    
text(0,0,'Magnified','FontSize',fs(2),'HorizontalAlignment','center');
