# Supplementary material for: Probabilistic Learning by Rodent Grid Cells
Source: PLoS Comput Biol. 2016 Oct 28;12(10):e1005165. doi: 10.1371/journal.pcbi.1005165 (PMC5085080; doi:10.1371/journal.pcbi.1005165)
Supplement: S1 Code — Following a learning or recall trials, probabilistic grid cell responses, predictive boundary cell responses, and association maps can be displayed using SIFM_DisplayCellResponse.m. (ZIP) [file pcbi.1005165.s016.zip › SIFM_ProbabilisticLearning.m]

%SIFM_ProbabilisticLearning.m 
%Spatial information fusion model
%Cheung (2016) PLoS Computational Biology
%Probabilistic learning using grid and boundary codes, initially naive

clear;
rng('shuffle');

%File to save probabilistic learning data
fsave='SIFM_LearningData';

%**************************
% 1) Define SIFM parameters
%**************************


%***** 1.1) Grid code initialization *****

%Number of grid codes and corresponding association maps
NumGridCodes=1e3; 

%Number of grid code phases to store over the entire trajectory (for grid field analysis)
NumGridCodesStored=20; 

NumGridScaleModules=8; %No. of grid scale modules
NumGridVectorialBasis=3; %Three (nonparallel) oscillatory components

% Grid scales as defined by oscillatory period of each component: starting
% from 30 cm, increasing geometrically by Sqrt(2) per scale module
GridScale=repmat(30*sqrt(2).^(0:NumGridScaleModules-1)',1,3); 

%Random grid phase
[gx0,gy0,ga0]=UniformPointsInCircle(0,0,50,NumGridScaleModules);

%Grid vectorial basis
gth=repmat(ga0',1,NumGridVectorialBasis)+pi/NumGridVectorialBasis*repmat(0:2,NumGridScaleModules,1);

for ii=1:NumGridScaleModules
    gu{ii}=[cos(gth(ii,:)); sin(gth(ii,:))]; %Basis to unit vectors
    
    %Find starting position along each vectorial basis, from (0,0)
    d0(ii,:)=dot(repmat([gx0(ii); gy0(ii)],1,NumGridVectorialBasis),gu{ii});
end


%***** 1.2) Boundary cell tuning parameters *****

%Long-range boundary cell tuning distances from Hartley et al 2000 Biol Cybern
%Nine additional short-range boundary tuning distances
BCTuneDist0=[.5:8.5 16.2 33.8 53.0 73.8 96.5 121.3 148.2 177.4 209.3 244]; %cm
BCTuneDir0=(1:12)*pi/6; %Allocentric tuning directions (rad)

nBCd_Short0=9; %No. short-range boundary cell tuning distances
iBCd_Short0=1:nBCd_Short0;
nBCd_Long0=numel(BCTuneDist0)-nBCd_Short0; %No. long-range boundary cell tuning distances

BCda=mean(turnmod(diff(BCTuneDir0))); %The angular resolution used in RotateBoundaryCode

nBCTuneDir0=numel(BCTuneDir0);
nBCTuneDist0=numel(BCTuneDist0);
NumBC=nBCTuneDir0*nBCTuneDist0;
BCTuneDist=repmat(BCTuneDist0',1,numel(BCTuneDir0)); %All boundary cell tuning distances
BCTuneDir=repmat(BCTuneDir0,numel(BCTuneDist0),1); %All boundary cell tuning directions
BVfalse0=false(size(BCTuneDist)); %For calculating map update indices

BVsda=pi/12;
beta=183;
sd0=12.2;
BVsdr=(BCTuneDist0/beta+1)*sd0; %From Hartley et al 2000 Biol Cybern
BVsdr(1:9)=.5; %Short-range boundary cell distance tuning SD
BVsdrm=repmat(BVsdr',1,nBCTuneDir0);

BVav=reshape(BCTuneDir,1,NumBC);
BVrv=reshape(BCTuneDist,1,NumBC);

BVsdrv=reshape(BVsdrm,1,NumBC);

NumBCstore=numel(BVav); %No. mean BVC activations to store (map-based)


%***** 1.3) Boundary inputs *****

EgoRayAngles=(-88:2:88)/180*pi; %Polar ray angles (rad) for sampling points on a straight boundary segment

sdaBoundDet=pi/4/sqrt(617); %Angular noise SD (rad)
sdxBoundDet=.5; sdyBoundDet=.5; %Linear noise SD (x- and y- axes, cm)

VisualHalfAngRange=3*pi/4; %Half angular range of long-range boundary detection when vision is available (rad)

BoundCycPerStep=4; %Number of boundary detection cycles per step

%Maximum distance that boundary points can be detected in light and dark
%conditions (cm)
rdetDark=7;
rdetLight=200;


%***** 1.4) Compass error SD *****
CompassSD=pi/8; %(rad, +/- 2SD's covers pi/2 ~ width of HD tuning, i.e., conservative estimate of precision) 


%***** 1.5) Initialize association map between grid and boundary codes *****

%Ideal spatial phase of association map grid codes
[gx,gy]=hexgrid(125,2,0,0,0); %Regular hexagonal grid, 2cm resolution, 2.5m wide

%Association map grid codes
fgrid0 = GridPhase2GridCode([gx' gy'],gu,d0,GridScale); 

%Voronoi mesh of ideal spatial phase of association map (for display only)
lg=numel(gx);
[v,c]=voronoin([gx' gy']);
qtemp=zeros(1,lg);
jj=1;
for ii=1:lg
    xtemp=v(c{ii},1);
    ytemp=v(c{ii},2);
    rsqmax=max(xtemp.^2+ytemp.^2);
    if rsqmax<125^2
        %Vector of grid points whose voronoi mesh is completely within some
        %radius - only display those
        qtemp(ii)=1;
        gxvor{jj}=xtemp;
        gyvor{jj}=ytemp;
        jj=jj+1;
    end
end
qgdisp=find(qtemp);
lgdisp=numel(qgdisp);

wPrior=.1; %Analogous to prior probability in binary occupancy maps
wMin=0; %Analogous to minimum probability in binary occupancy maps
for ii=1:NumGridCodes
    AssociationMapW{ii}=repmat(wPrior,lg,NumBC);
    AssociationMapA{ii}=zeros(1,lg);
end

%Parameters defining zone of influence of a current grid code on an association
%map (in grid code space)
sdGCr_update=0.005; %SD of grid code distance metric
maxGCr_update=0.01; %Max grid code distance metric


%***** 1.6) Arena and trajectory (ground-truth) *****

%With vision, trajectories are longer for a given learning time period,
%long-range boundary information is avaialbe, and a coarse compass is
%available.
VisionAvailable=true; 

%Dimensions of rectangular arena (cm)
RectangleYlength=100; RectangleXlength=100;

StepLengthMean=7; %Mean step length (cm)
StepLengthSD=.1*StepLengthMean; %SD of step length (cm)
TotalTime=20; %Total learning time (minutes)

%Convert learning time to the total number of steps
if VisionAvailable
    %Scale up 1.5x for visual foraging, e.g., 30 minutes without vision is as far as 20 minutes with vision
    StepNumTotal=round(1.5*TotalTime/8*617*BoundCycPerStep);
else
    %From previous estimates, 8 minutes coresponds to approx. 617 steps in
    %darkness (see Cheung et al. 2012 PLoS Comput Biol 8(8): e1002651)
    StepNumTotal=round(TotalTime/8*617*BoundCycPerStep);
end

%Closest perpendicular distance that the point desginated as the 'rat' can approach a boundary (cm)
%Effectively shrinks the tranversable space w.r.t. the simulated trajectory
rshrink=2;

%Rectangular space which constrains the trajectory
trainbox_x=(RectangleXlength/2-rshrink)*[-1 1 1 -1]; trainbox_y=(RectangleYlength/2-rshrink)*[-1 -1 1 1];

%Rectangular boundary which provides input to boundary cells
px=RectangleXlength/2*[-1 1 1 -1 -1]; py=RectangleYlength/2*[-1 -1 1 1 -1];

%Random trajectory (true path - not available to SIFM)
InitPose=[0 0 0]; %Initial pose [x(cm) y(cm) heading(rad)]
PathPose = GenRandPath3(StepNumTotal, StepLengthMean/BoundCycPerStep, StepLengthSD/sqrt(BoundCycPerStep), 0.5/sqrt(BoundCycPerStep), InitPose, 3, trainbox_x, trainbox_y);
xv=PathPose(1,:); yv=PathPose(2,:); av=PathPose(3,:);
StepNumTotal=numel(xv)-1; %Total number of boundary detection cycles (excluding InitPose)
StepNumTotal0=floor(StepNumTotal/BoundCycPerStep); %Number of steps (with BoundCycPerStep boundary detections per step)
xstart=xv(1); ystart=yv(1); astart=av(1); %Starting pose
dav=diff(av); %Stepwise turn angle
dlv=sqrt(diff(xv).^2+diff(yv).^2); %Stepwise step length


%***** 1.7) Noisy self-motion cues *****

%Stepwise angular self-motion error estimated previously based on HD drift in darkness (rad)
%(see Cheung et al. 2012 PLoS Comput Biol 8(8): e1002651)
sd0=pi/4/sqrt(617); 

%Stepwise noisy self-motion inputs over learning trajectory
EstimatedAngularDisplacement=dav+sd0/sqrt(BoundCycPerStep)*randn(1,StepNumTotal); %Estimated angular displacements
EstimatedLinearDisplacement=dlv+StepLengthSD/sqrt(BoundCycPerStep)*randn(1,StepNumTotal); %Estimated linear displacements


%***** 1.8) Preallocate memory for other variables *****

%Store grid code phases for further analysis. Note that computations are
%carried out on grid codes, not grid phases. Grid codes are not stored
%directly to save memory (e.g., 8 grid response time series per grid code,
%but only 2 grid phases in Cartesian coordinates suffice). Also, the grid code is uniquely defined by
%grid phase but not vice versa.
GridCodePhaseXStored=repmat(xstart,StepNumTotal0,NumGridCodesStored);
GridCodePhaseYStored=repmat(ystart,StepNumTotal0,NumGridCodesStored);

GridCodeHeadingStored=repmat(astart,StepNumTotal0,NumGridCodesStored);

%Mean association maps (useful for visualization of learning progress)
MeanAssociationMap=cell(1,StepNumTotal0);

%Mean predictive boundary cell responses (averaged across grid codes)
MeanPredBCResponsev=cell(1,StepNumTotal0);

%SIFM grid code tracked in terms of grid phase
GridCodePhaseX=repmat(xstart,1,NumGridCodes); GridCodePhaseY=repmat(ystart,1,NumGridCodes); GridCodeHeading=repmat(astart,1,NumGridCodes);

%Importance weight (used for resampling)
ImportanceWeight=zeros(1,NumGridCodes);


%**************************
% 2) Probabilistic learning
%**************************

for s0=1:StepNumTotal/BoundCycPerStep
    
    %*********************************************
    %Generate BoundCycPerStep egocentric boundary codes
    nBoundDet=0;
    for s=(s0-1)*BoundCycPerStep+(1:BoundCycPerStep)
        
        nBoundDet=nBoundDet+1;
        
        CurrentPose=[xv(s+1) yv(s+1) av(s+1)]; %True pose
        
        BVerror=[sdxBoundDet*randn sdyBoundDet*randn sdaBoundDet*randn]; %Boundary detection noise
        
        %Sensory boundary cell response in egocentric coordinates -
        %adapted from BVC model (Hartley et al 2000 Biol Cybern)
        EgoSensBoundaryCellResponse0 = EgoBoundaryCellResponse_Polygon(CurrentPose,px,py,VisionAvailable,BVrv,BVav,BVsdrv,BVsda,BVerror,EgoRayAngles,VisualHalfAngRange,rdetDark,wMin,rdetLight,false);
        
        EgoSensBoundaryCellResponse{nBoundDet}=reshape(EgoSensBoundaryCellResponse0,nBCTuneDist0,nBCTuneDir0);
        
        
    end %Multiple boundary detection cycles per step
    
    %*** Noisy compass ***
    aCompass=av(s0*BoundCycPerStep+1)+CompassSD*randn;
    
    %*** Spatial information fusion ***
    MeanPredBCResponse=zeros(nBCTuneDist0,nBCTuneDir0);
    for kk=1:NumGridCodes
        
        nBoundDet=0;
        for s=(s0-1)*BoundCycPerStep+(1:BoundCycPerStep)
            
            nBoundDet=nBoundDet+1;
            
            %Grid code update using noisy self-motion cues, with
            %compensatory phase noise (sampling)
            GridCodeHeading(kk)=GridCodeHeading(kk)+EstimatedAngularDisplacement(s)+sd0/sqrt(BoundCycPerStep)*randn;
            GridCodeLinearPhaseShift=EstimatedLinearDisplacement(s)+StepLengthSD/sqrt(BoundCycPerStep)*randn;
            GridCodePhaseX(kk)=GridCodePhaseX(kk)+GridCodeLinearPhaseShift*cos(GridCodeHeading(kk));
            GridCodePhaseY(kk)=GridCodePhaseY(kk)+GridCodeLinearPhaseShift*sin(GridCodeHeading(kk));
            
            %Compare ftemp to fgrid0 - identify nearby grid codes
            fgrid1 = GridPhase2GridCode([GridCodePhaseX(kk) GridCodePhaseY(kk)],gu,d0,GridScale);
            d=sum((repmat(fgrid1,lg,1)-fgrid0).^2,2)'; %SSD of grid activity difference to each reference grid
            qupdate{nBoundDet}=find(d<maxGCr_update);
            lupdate(nBoundDet)=numel(qupdate{nBoundDet});
            
            %Predictive boundary cell response using grid code and
            %association map
            wAttrib{nBoundDet}=exp(-.5*(d(qupdate{nBoundDet})/sdGCr_update).^2);
            wAttrib{nBoundDet}=wAttrib{nBoundDet}/sum(wAttrib{nBoundDet});
            AlloPredBoundaryCellResponse=reshape(wAttrib{nBoundDet}*AssociationMapW{kk}(qupdate{nBoundDet},:),nBCTuneDist0,nBCTuneDir0); %This is map-based aBV
            
            %Convert to egocentric boundary code for ease of calculation of
            %boundary prediction error            
            EgoPredBoundaryCellResponse{nBoundDet}=RotateBoundaryCode(AlloPredBoundaryCellResponse,BCda,-GridCodeHeading(kk));
            
            %Store the grid code heading for calculation of allocentric
            %sensory boundary cell response
            GridCodeHeadingtemp(nBoundDet)=GridCodeHeading(kk);
            
            %Keep track of which weights between association map codes and boundary codes should be updated
            %Only update those whose tuning peaks are within anterior +/-VisualHalfAngRange
            qatemp=find(abs(turnmod(BCTuneDir0-GridCodeHeading(kk)))<VisualHalfAngRange);
            BVtrue=BVfalse0;
            BVtrue(:,qatemp)=true; %All frontal BVCs
            BVtrue(iBCd_Short0,:)=true; %All short-range BVCs
            qa_update{nBoundDet}=reshape(BVtrue,1,NumBC);
        end
                
        %Importance weight based on mismatch between sensory and predictive
        %boundary codes (converted to egocentric coordinates for efficiency)       
        ImportanceWeight(kk)=exp(-.5*mean((EgoPredBoundaryCellResponse{BoundCycPerStep}(qa_update{BoundCycPerStep})-EgoSensBoundaryCellResponse{BoundCycPerStep}(qa_update{BoundCycPerStep})).^2));
                
        %Map update - BoundCycPerStep recent steps
        for nBoundDet=1:BoundCycPerStep
            AlloSensBoundaryCellResponse = RotateBoundaryCode(EgoSensBoundaryCellResponse{nBoundDet},BCda,GridCodeHeadingtemp(nBoundDet));
            AlloSensBoundaryCodeUpdate=repmat(reshape(AlloSensBoundaryCellResponse,1,NumBC),lupdate(nBoundDet),1);
            NumBCupdate=sum(qa_update{nBoundDet});
            
            %Update association map between grid codes and boundary codes (arithmetic mean)           
            AssociationMapW{kk}(qupdate{nBoundDet},qa_update{nBoundDet}) = (repmat(AssociationMapA{kk}(qupdate{nBoundDet})',1,NumBCupdate).*AssociationMapW{kk}(qupdate{nBoundDet},qa_update{nBoundDet}) +...
                repmat(wAttrib{nBoundDet}',1,NumBCupdate).*AlloSensBoundaryCodeUpdate(:,qa_update{nBoundDet}))./(repmat(AssociationMapA{kk}(qupdate{nBoundDet})'+wAttrib{nBoundDet}',1,NumBCupdate));
            
            %Update cumulative learning record
            AssociationMapA{kk}(qupdate{nBoundDet}) = AssociationMapA{kk}(qupdate{nBoundDet}) + wAttrib{nBoundDet};
        end
        
        %Pool boundary code across grid codes
        MeanPredBCResponse=MeanPredBCResponse+AlloPredBoundaryCellResponse;
    end %NumGridCodes
 
    if VisionAvailable
        %Multiply independent compass likelihood (drop normalizing factor for speed)
        ImportanceWeight=ImportanceWeight.*exp(-.5*turnmod(GridCodeHeading-aCompass).^2/CompassSD^2);
    end
    
    %Stochastic Universal Resampling
    cumsumwt=cumsum(ImportanceWeight);
    if cumsumwt(end)>1e-10
        dw=cumsumwt(end)/NumGridCodes;
        phase=rand;
        
        kk=1;
        for ii=1:NumGridCodes
            while (ii-phase)*dw>=cumsumwt(kk)
                kk=kk+1;
            end
            ResampledIndex(ii)=kk;
        end
        
        GridCodePhaseX=GridCodePhaseX(ResampledIndex);
        GridCodePhaseY=GridCodePhaseY(ResampledIndex);
        GridCodeHeading=GridCodeHeading(ResampledIndex);
        
        AssociationMapW=AssociationMapW(ResampledIndex);
        AssociationMapA=AssociationMapA(ResampledIndex);
        
        %Lists the arena dimensions, cumulative no. of boundary detections,
        %and no. of grid codes preserved at each step
        disp([RectangleYlength RectangleXlength s numel(unique(ResampledIndex))]);
        
    end
    
    %Association map averaged across grid codes
    AssociationMapWmean=zeros(lg,NumBC);
    for kk=1:NumGridCodes
        AssociationMapWmean=AssociationMapWmean+AssociationMapW{kk};
    end
    AssociationMapWmean=AssociationMapWmean/NumGridCodes;
    
    Wtot=sum(AssociationMapWmean,2); %Sum across all boundary cells
    
    MeanAssociationMap{s0}=Wtot;
    
    %Store phases of individual grid codes
    GridCodePhaseXStored(s0,:)=GridCodePhaseX(1:NumGridCodesStored);
    GridCodePhaseYStored(s0,:)=GridCodePhaseY(1:NumGridCodesStored);
    GridCodeHeadingStored(s0,:)=GridCodeHeading(1:NumGridCodesStored);
    
    %Store mean predictive boundary code
    MeanPredBCResponsev{s0}=MeanPredBCResponse/NumGridCodes;
    
end %s0

%Latest map and learning counts
AssociationMapAmean=zeros(1,lg);
AssociationMapWmean=zeros(lg,NumBC);
for ii=1:NumGridCodes
    AssociationMapAmean=AssociationMapAmean+AssociationMapA{ii};
    AssociationMapWmean=AssociationMapWmean+AssociationMapW{kk};
end
AssociationMapAmean=AssociationMapAmean/NumGridCodes;
AssociationMapWmean=AssociationMapWmean/NumGridCodes;


%*************
% 3) Save data
%*************

%Grid code parameters:
SIFMin.gu=gu; SIFMin.d0=d0; SIFMin.GridScale=GridScale; SIFMin.NumGridScaleModules=NumGridScaleModules; SIFMin.NumGridVectorialBasis=NumGridVectorialBasis;
SIFMin.NumGridCodes=NumGridCodes; SIFMin.NumGridCodesStored=NumGridCodesStored;

%Trajectory parameters:
SIFMin.StepLengthMean=StepLengthMean; SIFMin.StepLengthSD=StepLengthSD; SIFMin.sd0=sd0; SIFMin.StepNumTotal=StepNumTotal; SIFMin.StepNumTotal0=StepNumTotal0;

%Boundary inputs:
SIFMin.px=px; SIFMin.py=py; SIFMin.trainbox_x=trainbox_x; SIFMin.trainbox_y=trainbox_y; 
SIFMin.BoundCycPerStep=BoundCycPerStep;
SIFMin.sdaBoundDet=sdaBoundDet; SIFMin.sdxBoundDet=sdxBoundDet; SIFMin.sdyBoundDet=sdyBoundDet; SIFMin.EgoRayAngles=EgoRayAngles;
SIFMin.VisualHalfAngRange=VisualHalfAngRange; SIFMin.rdetDark=rdetDark; SIFMin.rdetLight=rdetLight;

%Boundary code parameters:
SIFMin.nBCTuneDir0=nBCTuneDir0; SIFMin.nBCTuneDist0=nBCTuneDist0; SIFMin.NumBC=NumBC;
SIFMin.BCTuneDist=BCTuneDist; SIFMin.BCTuneDir=BCTuneDir; SIFMin.BVsda=BVsda; SIFMin.BVsdr=BVsdr;
SIFMin.BVav=BVav; SIFMin.BVrv=BVrv;

%Compass SD
SIFMin.CompassSD=CompassSD;

%Association map parameters
SIFMin.qgdisp=qgdisp; SIFMin.lgdisp=lgdisp;
SIFMin.gx=gx; SIFMin.gy=gy; SIFMin.gxvor=gxvor; SIFMin.gyvor=gyvor;
SIFMin.sdGCr_update=sdGCr_update; SIFMin.maxGCr_update=maxGCr_update;
SIFMin.wPrior=wPrior; SIFMin.wMin=wMin;

%SIFM output - time series:
SIFMout.av=av; SIFMout.xv=xv; SIFMout.yv=yv;
SIFMout.EstimatedLinearDisplacement=EstimatedLinearDisplacement; SIFMout.EstimatedAngularDisplacement=EstimatedAngularDisplacement;
SIFMout.GridCodeHeadingStored=GridCodeHeadingStored; SIFMout.GridCodePhaseXStored=GridCodePhaseXStored; SIFMout.GridCodePhaseYStored=GridCodePhaseYStored;
SIFMout.MeanPredBCResponsev=MeanPredBCResponsev; 
SIFMout.MeanAssociationMap=MeanAssociationMap; %Averaged across boundary cells

%SIFM output - last step (snapshot):
SIFMout.GridCodeHeading=GridCodeHeading; SIFMout.GridCodePhaseX=GridCodePhaseX; SIFMout.GridCodePhaseY=GridCodePhaseY;
SIFMout.AssociationMapAmean=AssociationMapAmean; 
SIFMout.AssociationMapWmean=AssociationMapWmean;

eval(['save ' fsave ' SIFMin SIFMout;']);
