# Supplementary material for: Probabilistic Learning by Rodent Grid Cells
Source: PLoS Comput Biol. 2016 Oct 28;12(10):e1005165. doi: 10.1371/journal.pcbi.1005165 (PMC5085080; doi:10.1371/journal.pcbi.1005165)
Supplement: S1 Code — Following a learning or recall trials, probabilistic grid cell responses, predictive boundary cell responses, and association maps can be displayed using SIFM_DisplayCellResponse.m. (ZIP) [file pcbi.1005165.s016.zip › SIFM_ProbabilisticRecall.m]

%SIFM_ProbabilisticRecall.m 
%Spatial information fusion model
%Cheung (2016) PLoS Computational Biology
%Probabilistic recall using grid and boundary codes, and spatial
%information learned using SIFM_ProbabilisticLearning.m
%No learning occurs during recall tests.

clear;
rng('shuffle');

%Training arena data set
fload='SIFM_LearningData';
fsave='SIFM_RecallData';

eval(['load ' fload ';']);


%**************************
% 1) Define SIFM parameters
%**************************

%Most input parameters are inherited from learning, but some can be
%changed without causing failure of probabilistic recall.

%***** 1.1) Grid code initialization *****

%Number of grid codes and corresponding association maps
NumGridCodes=1e3; 
SIFMin.NumGridCodes=NumGridCodes;

%Number of grid code phases to store over the entire trajectory (for grid field analysis)
NumGridCodesStored=20; 
SIFMin.NumGridCodesStored=NumGridCodesStored;

%Most grid code parameters are inherited from learning
NumGridScaleModules=SIFMin.NumGridScaleModules; %No. of grid scale modules
NumGridVectorialBasis=SIFMin.NumGridVectorialBasis; %Three (nonparallel) oscillatory components
GridScale=SIFMin.GridScale;
gu=SIFMin.gu;
d0=SIFMin.d0;

%***** 1.2) Boundary cell tuning parameters *****

BCTuneDist0=SIFMin.BCTuneDist(:,1); %Tuning distances
BCTuneDir0=SIFMin.BCTuneDir(1,:);  %Tuning dirctions

nBCd_Short0=9; %No. short-range boundary cell tuning distances
iBCd_Short0=1:nBCd_Short0;
nBCd_Long0=numel(BCTuneDist0)-nBCd_Short0; %No. long-range boundary cell tuning distances

BCda=mean(turnmod(diff(BCTuneDir0))); %The angular resolution used in RotateBoundaryCode

nBCTuneDir0=numel(BCTuneDir0);
nBCTuneDist0=numel(BCTuneDist0);
BCTuneDist=SIFMin.BCTuneDist; %All boundary cell tuning distances
BCTuneDir=SIFMin.BCTuneDir; %All boundary cell tuning directions
NumBC=SIFMin.NumBC;
BVfalse0=false(size(BCTuneDist)); %For calculating map update indices

BVsda=SIFMin.BVsda;
BVsdr=SIFMin.BVsdr; %Keep the original short range BVC tunings of GMT20 series
BVsdrm=repmat(BVsdr',1,nBCTuneDir0);
BVsdrv=reshape(BVsdrm,1,NumBC);

BVav=reshape(BCTuneDir,1,NumBC);
BVrv=reshape(BCTuneDist,1,NumBC);

%Store all mean BVCs
NumBCstore=SIFMin.NumBC; 


%***** 1.3) Boundary inputs *****

EgoRayAngles=SIFMin.EgoRayAngles; %Polar ray angles (rad) for sampling points on a straight boundary segment

sdaBoundDet=SIFMin.sdaBoundDet; %Angular noise SD (rad)
sdxBoundDet=SIFMin.sdxBoundDet; sdyBoundDet=SIFMin.sdyBoundDet; %Linear noise SD (x- and y- axes, cm)

VisualHalfAngRange=SIFMin.VisualHalfAngRange;

BoundCycPerStep=SIFMin.BoundCycPerStep; %Number of boundary detection cycles per step

%Maximum distance that boundary points can be detected in light and dark
%conditions (cm)
rdetDark=SIFMin.rdetDark;
rdetLight=SIFMin.rdetLight;

%***** 1.4) Compass error SD *****
CompassSD=SIFMin.CompassSD; %(rad, +/- 2SD's covers pi/2 ~ width of HD tuning, i.e., conservative estimate of precision) 


%***** 1.5) Inherit association map between grid and boundary codes from learning *****

%Ideal spatial phase of association map grid codes
gx=SIFMin.gx; gy=SIFMin.gy;
lg=numel(gx);

%Association map grid codes
fgrid0 = GridPhase2GridCode([gx' gy'],gu,d0,GridScale); 

%Association map weights following learning (averaged over grid codes)
AssociationMapWmean=SIFMout.AssociationMapWmean;

%Parameters defining zone of influence of a current grid code on an association
%map (in grid code space)
sdGCr_update=SIFMin.sdGCr_update; %SD of grid code distance metric
maxGCr_update=SIFMin.maxGCr_update; %Max grid code distance metric

wMin=SIFMin.wMin; %Analogous to prior probability in binary occupancy maps
wPrior=SIFMin.wPrior; %Analogous to minimum probability in binary occupancy maps


%***** 1.6) Arena and trajectory (ground-truth) *****

%With vision, trajectories are longer for a given learning time period,
%long-range boundary information is avaialbe, and a coarse compass is
%available.
VisionAvailable=true; 

%Dimensions of rectangular arena (cm)
RectangleYlength=100; RectangleXlength=100;

StepLengthMean=7; %Mean step length (cm)
StepLengthSD=.1*StepLengthMean; %SD of step length (cm)
TotalTime=20; %Total recall test time (minutes)

%Convert learning time to the total number of steps
if VisionAvailable
    %Scale up 1.5x for visual foraging, e.g., 30 minutes without vision is as far as 20 minutes with vision
    StepNumTotal=round(1.5*TotalTime/8*617*BoundCycPerStep);
else
    %From previous estimates, 8 minutes coresponds to approx. 617 steps in
    %darkness (see Cheung et al. 2012 PLoS Comput Biol 8(8): e1002651)
    StepNumTotal=round(TotalTime/8*617*BoundCycPerStep);
end

%Closest perpendicular distance that the point desginated as the 'rat' can approach a boundary (cm)
%Effectively shrinks the tranversable space w.r.t. the simulated trajectory
rshrink=2;

%Rectangular space which constrains the trajectory
testbox_x=(RectangleXlength/2-rshrink)*[-1 1 1 -1]; testbox_y=(RectangleYlength/2-rshrink)*[-1 -1 1 1];

%Rectangular boundary which provides input to boundary cells
px=RectangleXlength/2*[-1 1 1 -1 -1]; py=RectangleYlength/2*[-1 -1 1 1 -1];

%Random trajectory (true path - not available to SIFM)
InitPose=[0 0 0]; %Initial pose [x(cm) y(cm) heading(rad)]
PathPose = GenRandPath3(StepNumTotal, StepLengthMean/BoundCycPerStep, StepLengthSD/sqrt(BoundCycPerStep), 0.5/sqrt(BoundCycPerStep), InitPose, 3, testbox_x, testbox_y);
xv=PathPose(1,:); yv=PathPose(2,:); av=PathPose(3,:);
StepNumTotal=numel(xv)-1; %Total number of boundary detection cycles (excluding InitPose)
StepNumTotal0=floor(StepNumTotal/BoundCycPerStep); %Number of steps (with BoundCycPerStep boundary detections per step)
xstart=xv(1); ystart=yv(1); astart=av(1); %Starting pose
dav=diff(av); %Stepwise turn angle
dlv=sqrt(diff(xv).^2+diff(yv).^2); %Stepwise step length


%***** 1.7) Noisy self-motion cues *****

%Stepwise angular self-motion error estimated previously based on HD drift in darkness (rad)
%(see Cheung et al. 2012 PLoS Comput Biol 8(8): e1002651)
sd0=pi/4/sqrt(617); 

%Stepwise noisy self-motion inputs over learning trajectory
EstimatedAngularDisplacement=dav+sd0/sqrt(BoundCycPerStep)*randn(1,StepNumTotal); %Estimated angular displacements
EstimatedLinearDisplacement=dlv+StepLengthSD/sqrt(BoundCycPerStep)*randn(1,StepNumTotal); %Estimated linear displacements


%***** 1.8) Preallocate memory for other variables *****

%Store grid code phases for further analysis. Note that computations are
%carried out on grid codes, not grid phases. Grid codes are not stored
%directly to save memory (e.g., 8 grid response time series per grid code,
%but only 2 grid phases in Cartesian coordinates suffice). Also, the grid code is uniquely defined by
%grid phase but not vice versa.
GridCodePhaseXStored=repmat(xstart,StepNumTotal0,NumGridCodesStored);
GridCodePhaseYStored=repmat(ystart,StepNumTotal0,NumGridCodesStored);

GridCodeHeadingStored=repmat(astart,StepNumTotal0,NumGridCodesStored);

%SIFM grid codes tracked in terms of grid phase
qposs=find(abs(sum(AssociationMapWmean,2)/NumBC-wPrior)>wPrior/2); %Association map phases which have had learning
qstart=ceil(numel(qposs)*rand(1,NumGridCodes));
GridCodePhaseX=gx(qposs(qstart));
GridCodePhaseY=gy(qposs(qstart));

if VisionAvailable
    GridCodeHeading=astart+CompassSD*randn+CompassSD*randn(1,NumGridCodes); %Compass initial orientation with noise
else
    GridCodeHeading=2*pi*rand(1,NumGridCodes); %Uniformly random
end

%Importance weight (used for resampling)
ImportanceWeight=zeros(1,NumGridCodes);


%************************
% 2) Probabilistic Recall
%************************

for s0=1:StepNumTotal/BoundCycPerStep
    
    %*********************************************
    %Generate a sequence of BoundCycPerStep egoBVC codes
    nBoundDet=0;
    for s=(s0-1)*BoundCycPerStep+(1:BoundCycPerStep)
        
        nBoundDet=nBoundDet+1;
        
        if nBoundDet==BoundCycPerStep
            x0=[xv(s+1) yv(s+1) av(s+1)]; %True pose
            
            BVerror=[sdxBoundDet*randn sdyBoundDet*randn sdaBoundDet*randn]; %Boundary detection noise
            
            %Sensory boundary cell response in egocentric coordinates -
            %adapted from BVC model (Hartley et al 2000 Biol Cybern)
            EgoSensBoundaryCellResponse0 = EgoBoundaryCellResponse_Polygon(x0,px,py,VisionAvailable,BVrv,BVav,BVsdrv,BVsda,BVerror,EgoRayAngles,VisualHalfAngRange,rdetDark,wMin,rdetLight,false);
            
            EgoSensBoundaryCellResponse = reshape(EgoSensBoundaryCellResponse0,nBCTuneDist0,nBCTuneDir0);
        end
        
    end %s - within whisking cycle
    
    %*** Noisy compass ***
    aCompass=av(s0*BoundCycPerStep+1)+CompassSD*randn;
    
    %*** Spatial information fusion *** 
    MeanPredBCResponse=zeros(nBCTuneDist0,nBCTuneDir0);
    for kk=1:NumGridCodes
        
        nBoundDet=0;
        for s=(s0-1)*BoundCycPerStep+(1:BoundCycPerStep)
            
            nBoundDet=nBoundDet+1;
            
            %Grid code update using noisy self-motion cues, with
            %compensatory phase noise (sampling)
            GridCodeHeading(kk)=GridCodeHeading(kk)+EstimatedAngularDisplacement(s)+sd0/sqrt(BoundCycPerStep)*randn;
            GridCodeLinearPhaseShift=EstimatedLinearDisplacement(s)+StepLengthSD/sqrt(BoundCycPerStep)*randn;
            GridCodePhaseX(kk)=GridCodePhaseX(kk)+GridCodeLinearPhaseShift*cos(GridCodeHeading(kk));
            GridCodePhaseY(kk)=GridCodePhaseY(kk)+GridCodeLinearPhaseShift*sin(GridCodeHeading(kk));
            
            %Only need to calculate boundary cell responses once per step
            %during probabilistic recall (association map is static)
            if nBoundDet==BoundCycPerStep
                %Compare ftemp to fgrid0 - identify nearby grid codes
                fgrid1 = GridPhase2GridCode([GridCodePhaseX(kk) GridCodePhaseY(kk)],gu,d0,GridScale);
                d=sum((repmat(fgrid1,lg,1)-fgrid0).^2,2)'; %SSD of grid activity difference to each reference grid
                qupdate=find(d<maxGCr_update);
                lupdate=numel(qupdate);
                
                %Predictive boundary cell response using grid code and
                %association map
                wAttrib=exp(-.5*(d(qupdate)/sdGCr_update).^2);
                wAttrib=wAttrib/sum(wAttrib);
                AlloPredBoundaryCellResponse=reshape(wAttrib*AssociationMapWmean(qupdate,:),nBCTuneDist0,nBCTuneDir0); %This is map-based aBV
                
                %Convert to egocentric boundary code for ease of calculation of
                %boundary prediction error   
                EgoPredBoundaryCellResponse=RotateBoundaryCode(AlloPredBoundaryCellResponse,BCda,-GridCodeHeading(kk));
                
                %Store the grid code heading for calculation of allocentric
                %sensory boundary cell response
                GridCodeHeadingtemp=GridCodeHeading(kk);
                
                %Keep track of which weights between association map codes and boundary codes should be updated
                %Only update those whose tuning peaks are within anterior +/-VisualHalfAngRange
                qatemp=find(abs(turnmod(BCTuneDir0-GridCodeHeading(kk)))<VisualHalfAngRange);
                BVtrue=BVfalse0;
                BVtrue(:,qatemp)=true; %All frontal BVCs
                BVtrue(iBCd_Short0,:)=true; %All short-range BVCs
                qa_update=reshape(BVtrue,1,NumBC);
                
            end
        end
        
        %Importance weight based on mismatch between sensory and predictive
        %boundary codes (converted to egocentric coordinates for efficiency)                        
        ImportanceWeight(kk)=exp(-.5*mean((EgoPredBoundaryCellResponse(qa_update)-EgoSensBoundaryCellResponse(qa_update)).^2));
                
        %Pool boundary code across grid codes
        MeanPredBCResponse=MeanPredBCResponse+AlloPredBoundaryCellResponse;
        
    end %NumGridCodes
    
    if VisionAvailable
        %Multiply independent compass likelihood (drop normalizing factor for speed)
        ImportanceWeight=ImportanceWeight.*exp(-.5*turnmod(GridCodeHeading-aCompass).^2/CompassSD^2);
    end
   
    %Stochastic Universal Resampling
    cumsumwt=cumsum(ImportanceWeight);
    if cumsumwt(end)>1e-10
        dw=cumsumwt(end)/NumGridCodes;
        phase=rand;
        
        kk=1;
        for ii=1:NumGridCodes
            while (ii-phase)*dw>=cumsumwt(kk)
                kk=kk+1;
            end
            ResampledIndex(ii)=kk;
        end
        
        GridCodePhaseX=GridCodePhaseX(ResampledIndex);
        GridCodePhaseY=GridCodePhaseY(ResampledIndex);
        GridCodeHeading=GridCodeHeading(ResampledIndex);
       
        %Lists the arena dimensions, cumulative no. of boundary detections,
        %and no. of grid codes preserved at each step
        disp([RectangleYlength RectangleXlength s numel(unique(ResampledIndex))]);
            
    end
        
    %Store phases of individual grid codes
    GridCodePhaseXStored(s0,:)=GridCodePhaseX(1:NumGridCodesStored);
    GridCodePhaseYStored(s0,:)=GridCodePhaseY(1:NumGridCodesStored);
    GridCodeHeadingStored(s0,:)=GridCodeHeading(1:NumGridCodesStored);
    
    %Store mean predictive boundary code
    MeanPredBCResponsev{s0}=MeanPredBCResponse/NumGridCodes;
 
end %s0


%*************
% 3) Save data
%*************

%SIFMin parameters are inherited from learning by default. Any changes
%during recall should be recorded in the appropriate SIFMin field.

SIFMout.MeanPredBCResponsev=MeanPredBCResponsev;
SIFMout.av=av; SIFMout.xv=xv; SIFMout.yv=yv;
SIFMout.EstimatedLinearDisplacement=EstimatedLinearDisplacement; SIFMout.EstimatedAngularDisplacement=EstimatedAngularDisplacement;
SIFMout.GridCodeHeading=GridCodeHeading; SIFMout.GridCodePhaseX=GridCodePhaseX; SIFMout.GridCodePhaseY=GridCodePhaseY;
SIFMout.GridCodeHeadingStored=GridCodeHeadingStored; SIFMout.GridCodePhaseXStored=GridCodePhaseXStored; SIFMout.GridCodePhaseYStored=GridCodePhaseYStored;

eval(['save ' fsave ' SIFMin SIFMout;']);
