# Supplementary material for: Probabilistic Learning by Rodent Grid Cells
Source: PLoS Comput Biol. 2016 Oct 28;12(10):e1005165. doi: 10.1371/journal.pcbi.1005165 (PMC5085080; doi:10.1371/journal.pcbi.1005165)
Supplement: S1 Code — Following a learning or recall trials, probabilistic grid cell responses, predictive boundary cell responses, and association maps can be displayed using SIFM_DisplayCellResponse.m. (ZIP) [file pcbi.1005165.s016.zip › turnmod.m]

function a_out=turnmod(a_in,flag)

%Rotational version of mod(a_in,2*pi). Syntax:
%
%a_out=turnmod(a_in,flag);
%
%Map angles to [-pi,+pi] if no flag is used
%Map angles to [-180,180] if flag 'deg' is used

a_in=real(a_in);
if nargin==2 && strcmpi(flag,'deg')
    a_out=mod(a_in+180,360)-180;
else
    a_out=mod(a_in+pi,2*pi)-pi;
end

end
