# Supplementary material for: Probabilistic Learning by Rodent Grid Cells
Source: PLoS Comput Biol. 2016 Oct 28;12(10):e1005165. doi: 10.1371/journal.pcbi.1005165 (PMC5085080; doi:10.1371/journal.pcbi.1005165)
Supplement: S1 Code — Following a learning or recall trials, probabilistic grid cell responses, predictive boundary cell responses, and association maps can be displayed using SIFM_DisplayCellResponse.m. (ZIP) [file pcbi.1005165.s016.zip › UniformPointsInCircle.m]

function [x0,y0,a0]=UniformPointsInCircle(xcent,ycent,rcirc,n)

%Generates uniform pose distirbution inside a circular arena. Syntax:
%
%[x0,y0,a0]=UniformPointsInCircle(xcent,ycent,rcirc,n)
%
% n = no. of points
% (xcent,ycent) = center of circle
% rcirc = radius of circle
% (x0, y0 ,a0) = uniformly random pose 

rtemp=rcirc*sqrt(rand(1,n));
thtemp=2*pi*rand(1,n);
[x0,y0]=pol2cart(thtemp,rtemp);
x0=x0+xcent;
y0=y0+ycent;
a0=2*pi*rand(1,n);
